# Supplementary material for: Association between serum vitamin B6 levels and depression in adults: a cross-sectional National Health and Nutrition Examination Survey (NHANES) study
Source: Br J Nutr. 2026 Feb 2;135(9):995–1005. doi: 10.1017/S0007114526106321 (PMC13315548; doi:10.1017/S0007114526106321)
Supplement: Mai et al. supplementary material 2 — Mai et al. supplementary material [file S0007114526106321sup002.xlsx]

## Sheet: Sheet1
	Supplementary Table S1
	Sensitivity Analysis Assessing the Independent Associations of PLP and PA with Depression
	Variable(nmol/L)	OR(95%CI)	P-value
	Serum PLP	0.998(0.996-0.999)	0.002
	Serum PA	0.999(0.999-1.002)	0.57
	Note: CI, confidence interval; OR, odds ratio. Model was adjusted for age, gender, race, marital status, education level,Income-poverty-ration, physical activity, BMI, smoking status, alcohol consumption, diabetes, hypertension, liver disease.
